# Supplementary material for: PANDA-view: an easy-to-use tool for statistical analysis and visualization of quantitative proteomics data
Source: Bioinformatics. 2018 May 22;34(20):3594–6. doi: 10.1093/bioinformatics/bty408 (PMC6184437; doi:10.1093/bioinformatics/bty408)
Supplement: Supplementary Data [file bty408_suppl_data.zip]

Archive with 3 entries (3 files):
- bty408_Supplementary_Figures.docx
- bty408_Supplementary_Note.docx
- bty408_Supplementary_Video.avi
